# Supplementary material for: Eugenol@Montmorillonite vs. Citral@Montmorillonite Nanohybrids for Gelatin-Based Extruded, Edible, High Oxygen Barrier, Active Packaging Films
Source: Polymers (Basel). 2025 May 29;17(11):1518. doi: 10.3390/polym17111518 (PMC12157017; doi:10.3390/polym17111518)
Supplement: Supplementary file 1 [file polymers-17-01518-s001.zip]

Archive with 1 entries (1 files):
- polymers-3663379-supplementary.pdf
